# Supplementary material for: Both Manuka and Non-Manuka Honey Types Inhibit Antibiotic Resistant Wound-Infecting Bacteria
Source: Antibiotics (Basel). 2022 Aug 20;11(8):1132. doi: 10.3390/antibiotics11081132 (PMC9405051; doi:10.3390/antibiotics11081132)
Supplement: Supplementary file 1 [file antibiotics-11-01132-s001.zip]

Archive with 1 entries (1 files):
- antibiotics-1860507-supplementary.pdf
